# Supplementary material for: Whole genome sequencing reveals high differentiation, low levels of genetic diversity and short runs of homozygosity among Swedish wels catfish
Source: Heredity (Edinb). 2021 May 7;127(1):79–91. doi: 10.1038/s41437-021-00438-5 (PMC8249479; doi:10.1038/s41437-021-00438-5)
Supplement: Supplementary file 2 — Supplementery Table [file 41437_2021_438_MOESM2_ESM.xlsx]

## Sheet: Sheet1
Table S1. Sampling information of wels catfish samples used in this study, including sample ID, collection date (YYMMDD), source population, weight in kilograms, length in centimetres, sex and SRA accessions for whole genome sequencing reads (available via https://www.ncbi.nlm.nih.gov/sra). (-) indicates missing information
Sample ID	Collection date	Population	Weight (kg)	Length (cm)	Sex	SRA accession
M1-62134	20180821	Möckeln	-	136	-	SRR12201255
M2-326148	20180821	Möckeln	33.7	195	M	SRR12201254
M3-62135	20180821	Möckeln	9.2	113	F	SRR12201243
M4-62137	20180822	Möckeln	9.9	119	M	SRR12201232
M5-62138	20180822	Möckeln	7.3	105	-	SRR12201221
M6-62139	20180822	Möckeln	13.4	132	F	SRR12201210
M7-62140	20180822	Möckeln	-	136	M	SRR12201199
M8-326180	20180822	Möckeln	8	113	-	SRR12201191
M9-130650	20180822	Möckeln	11.2	122	F	SRR12201190
M10-62141	20180822	Möckeln	22.4	163	M	SRR12201189
M11-326131	20180822	Möckeln	14	130	-	SRR12201253
M12-62142	20180822	Möckeln	11.2	104	F	SRR12201252
M13-62144	20180904	Möckeln	8.4	114	F	SRR12201251
M14-62148	20180904	Möckeln	6.6	105	-	SRR12201250
M15-62149	20180905	Möckeln	9.1	119	-	SRR12201249
M16-161326133	20180905	Möckeln	28.8	178	M	SRR12201248
M17-62150	20180905	Möckeln	18.3	155	M	SRR12201247
M18-161326110	20180905	Möckeln	12.8	124	F	SRR12201246
M19-161326063	20180905	Möckeln	9	118	F	SRR12201245
M20-62151	20180905	Möckeln	8.5	113	-	SRR12201244
E1-130764	20180508	Emån	17.7	148	M	SRR12201242
E2-130765	20180508	Emån	9.04	111	F	SRR12201241
E3-130767	20180509	Emån	15.16	13	F	SRR12201240
E4-130768	20180509	Emån	18.81	151	M	SRR12201239
E5-130769	20180509	Emån	19.39	156	M	SRR12201238
E6-130772	20180516	Emån	22.47	157	M	SRR12201237
E7-130773	20180516	Emån	10.41	109	F	SRR12201236
E8-130771	20180516	Emån	8.93	112	M	SRR12201235
E9-130786	20180517	Emån	17.24	148	M	SRR12201234
E10-130777	20180524	Emån	8.41	105	M	SRR12201233
E11-130714	20170928	Emån	7.7	108	-	SRR12201231
E12-130707-707	20170905	Emån	12.9	129	M	SRR12201230
E13-130704-704	20170914	Emån	12.7	131	F	SRR12201229
E14-130705-705	20170914	Emån	9.8	120	M	SRR12201228
E15-130706-706	20170914	Emån	25.5	157	M	SRR12201227
E16-130711-711	20170927	Emån	7.89	110	M	SRR12201226
E17-130712-712	20170928	Emån	14.8	132		SRR12201225
E18-130720-720	20171006	Emån	24.8	154	M	SRR12201224
E19-130715-715	20170928	Emån	13.7	133	M	SRR12201223
E20-130716-716	20170928	Emån	12.9	133	M	SRR12201222
B1-136078-36	2018-06-23	Båven	0.76	48	-	SRR12201220
B2-136079-55	2018-08-04	Båven	-	71	-	SRR12201219
B3-136065-17	2018-06-06	Båven	3.46	83	-	SRR12201218
B4-136051-06	2018-07-17	Båven	-	88	F	SRR12201217
B5-136059-15	2018-06-04	Båven	-	93	-	SRR12201216
B6-136113-62	2018-09-01	Båven	5.11	93	-	SRR12201215
B7-136048-31	2018-06-15	Båven	6.3	101	-	SRR12201214
B8-136042-03	2018-05-23	Båven	-	107	-	SRR12201213
B9-136054-26	2018-06-14	Båven	-	113	F	SRR12201212
B10-136060-14	2018-06-04	Båven	-	119	-	SRR12201211
B11-136103-60	2018-08-04	Båven	13.1	126	F	SRR12201209
B12-136069-27	2018-06-14	Båven	15.6	134	M	SRR12201208
B13-136046-16	2018-06-06	Båven	14.82	137	M	SRR12201207
B14-136050-22	2018-06-14	Båven	18.8	137	F	SRR12201206
B15-136083-44	2018-06-26	Båven	-	148	M	SRR12201205
B16-136052-18	2018-06-06	Båven	19.03	150	M	SRR12201204
B17-136061-21	2018-06-07	Båven	23.1	155	F	SRR12201203
B18-136055-11	2018-06-04	Båven	-	160	M	SRR12201202
B19-136041-25	2018-06-14	Båven	29	164	M	SRR12201201
B20-136066-13	2018-06-04	Båven	-	186	-	SRR12201200
NH11-130	2018	Helgea	185	32	-	SRR12201198
NH12-131	2018	Helgea	203	43	-	SRR12201197
NH13-132	2018	Helgea	134	12	-	SRR12201196
NH14-133	2018	Helgea	121	9	-	SRR12201195
NH15-134	2018	Helgea	194	47	-	SRR12201194
NH17-136	2018	Helgea	123	12	-	SRR12201193
16716	2019-09-27	Eman	-	-	M	SRR12201192
